# Supplementary material for: Population structure and genetic diversity in Eucalyptus pellita based on SNP markers
Source: Front Plant Sci. 2023 Dec 15;14:1278427. doi: 10.3389/fpls.2023.1278427 (PMC10757378; doi:10.3389/fpls.2023.1278427)
Supplement: Supplementary file 1 [file DataSheet_1.zip]

Archive with 1 entries (1 files):
- Data Sheet 1.xls
