# Supplementary material for: Population structure and genetic diversity in Eucalyptus pellita based on SNP markers
Source: Front Plant Sci. 2023 Dec 15;14:1278427. doi: 10.3389/fpls.2023.1278427 (PMC10757378; doi:10.3389/fpls.2023.1278427)
Supplement: Supplementary file 1 [file DataSheet_1.zip › Data Sheet 1.xls]

## Sheet: S1
Supplementary Table S1. Detailed information on the various sources of the first generation of Eucalyptus pellita.
Provenance number	Provenance	Area	Longtitude	Latitude
S11947	Near Kuranda	QLD	145°33′	16°14′
S14211	5-12 km S of Helenvale	QLD	145°15′	15°45′
S14339	14.6 km NE of Coen	QLD	143°17′	13°53′
B10	SF 591 Abergowrie	QLD	145°57′	18°25′
A18599	JuLatten	QLD	145°28′	16°37′
A18750	Wonga-Daintree	QLD	145°22′	16°16′
A18772	N Kuranda	QLD	145°28′	16°38′
A18773	Kirrama Range	QLD	145°46′	18°12′
A18774	Helenvale	QLD	145°14′	15°49′
A17860	13 km SSW Kuranda	QLD	145°36′	16°56′
A17861	NW Kuranda	QLD	145°32′	16°41′
A18314	El Arish TuLlybringa	QLD	146°03′	17°5′
A18596	5 km NW Ingham	QLD	146°08′	18°36′
A18597	9.25 km S Cardwell	QLD	147°56′	18°25′
A18598	Cardwell-Kennedy	QLD	145°55′	18°15′
A18749	Daintree	QLD	145°21′	16°15′
S16120	6 km South Keru to Mata	PNG	141°45′	8°36′
S16121	North Tokwa to Kiriwa	PNG	141°25′	8°3′
S16122	Between Ggoe and Kiriwa	PNG	141°32′	8°2′
A20659	Meru WP	PNG	141°28′	8°27′
A18197	S of Kiriwa WP	PNG	141°3′	8°25′
A18199	Serisa Village WP	PNG	141°26′	8°36′
A17854	BupμL-Muting IDNonesia	IDN	140°36′	7°21′

## Sheet: S2
Supplementary Table S2. When K=3, the group of each E. pellita family.
Provenance number	Area	Family	ID	Q1	Q2	Q3	Group
S11947	QLD	F1-1	R02	1e-05	0.905218	0.094772	Q2
S14211	QLD	F1-10	R03	0.028504	0.971486	1e-05	Q2
S14211	QLD	F1-11	R04	0.018603	0.954928	0.026469	Q2
S14211	QLD	F1-12	R05	0.019257	0.980733	1e-05	Q2
S14211	QLD	F1-13	R06	0.031686	0.968304	1e-05	Q2
S14211	QLD	F1-14	R07	0.047189	0.952801	1e-05	Q2
S14211	QLD	F1-15	R08	0.077418	0.922572	1e-05	Q2
S14211	QLD	F1-16	R09	0.043292	0.956698	1e-05	Q2
S14211	QLD	F1-17	R10	0.055916	0.905307	0.038777	Q2
A18773	QLD	F2-167	R100	0.001647	0.117685	0.880668	Q3
A18773	QLD	F2-168	R101	0.013331	0.110425	0.876244	Q3
A18773	QLD	F2-170	R102	0.033734	0.11246	0.853806	Q3
A18773	QLD	F2-171	R103	0.022703	0.139347	0.83795	Q3
A18773	QLD	F2-172	R104	0.01958	0.149969	0.830451	Q3
A18773	QLD	F2-173	R105	1e-05	0.157667	0.842323	Q3
A18774	QLD	F2-174	R106	0.044004	0.955986	1e-05	Q2
A18774	QLD	F2-175	R107	0.021091	0.978899	1e-05	Q2
A18774	QLD	F2-176	R108	0.020464	0.979526	1e-05	Q2
A18774	QLD	F2-177	R109	0.053034	0.946956	1e-05	Q2
S14211	QLD	F1-18	R11	0.044771	0.915929	0.039301	Q2
A18774	QLD	F2-178	R110	1e-05	0.957474	0.042516	Q2
A20659	PNG	F2-191	R111	0.99998	1e-05	1e-05	Q1
A20659	PNG	F2-192	R112	0.999975	1.5e-05	1e-05	Q1
A20659	PNG	F2-193	R113	0.99998	1e-05	1e-05	Q1
A20659	PNG	F2-194	R114	0.999979	1.1e-05	1e-05	Q1
A20659	PNG	F2-195	R115	0.979566	0.01412	0.006314	Q1
A20659	PNG	F2-196	R116	0.916378	0.062016	0.021606	Q1
A20659	PNG	F2-198	R117	0.99998	1e-05	1e-05	Q1
A18599	QLD	F2-84	R118	1e-05	0.919005	0.080985	Q2
A18599	QLD	F2-96	R119	1e-05	0.917809	0.082181	Q2
S14339	QLD	F1-19	R12	0.281028	0.718962	1e-05	Q2
A18599	QLD	F2-97	R120	1e-05	0.909741	0.090249	Q2
A18314	QLD	F3-10	R121	1e-05	0.229109	0.770881	Q3
A17854	IDN	F3-102	R122	0.972095	0.027895	1e-05	Q1
A17854	IDN	F3-104	R123	1e-05	0.007271	0.992719	Q3
A17854	IDN	F3-108	R124	0.956709	0.043281	1e-05	Q1
A17854	IDN	F3-116	R125	0.975169	0.024821	1e-05	Q1
A17854	IDN	F3-118	R126	0.987512	0.012478	1e-05	Q1
A18197	PNG	F3-123	R127	1e-05	0.067314	0.932676	Q3
A18197	PNG	F3-125	R128	0.99998	1e-05	1e-05	Q1
A18197	PNG	F3-126	R129	1e-05	0.882569	0.117421	Q2
S11947	QLD	F1-2	R13	1e-05	0.877012	0.122978	Q2
A18197	PNG	F3-128	R130	1e-05	0.122601	0.877389	Q3
A18197	PNG	F3-129	R131	1e-05	1e-05	0.99998	Q3
A18597	QLD	F3-13	R132	1e-05	1e-05	0.99998	Q3
A18197	PNG	F3-130	R133	1e-05	0.346335	0.653655	Q3
A17860	QLD	F3-134	R134	1e-05	0.638182	0.361808	Q2
A17860	QLD	F3-135	R135	0.024121	0.688025	0.287854	Q2
A17860	QLD	F3-136	R136	1e-05	0.989577	0.010413	Q2
A17860	QLD	F3-137	R137	1e-05	0.700098	0.299892	Q2
A17861	QLD	F3-139	R138	1e-05	0.814977	0.185013	Q2
A18314	QLD	F3-14	R139	1e-05	0.239173	0.760817	Q3
S14339	QLD	F1-22	R14	0.275464	0.7227	0.001836	Q2
A17861	QLD	F3-142	R140	1e-05	0.865501	0.134489	Q2
A18597	QLD	F3-15	R141	1e-05	0.077397	0.922593	Q3
A18749	QLD	F3-157	R142	0.019343	0.980647	1e-05	Q2
A18749	QLD	F3-158	R143	1e-05	0.992623	0.007367	Q2
A18749	QLD	F3-161	R144	0.99998	1e-05	1e-05	Q1
A18749	QLD	F3-162	R145	0.99998	1e-05	1e-05	Q1
A18749	QLD	F3-164	R146	1e-05	0.982372	0.017618	Q2
A18199	PNG	F3-175	R147	0.99998	1e-05	1e-05	Q1
A18199	PNG	F3-177	R148	0.99998	1e-05	1e-05	Q1
A18199	PNG	F3-179	R149	1e-05	0.005529	0.994461	Q3
S14339	QLD	F1-25	R15	0.296534	0.703456	1e-05	Q2
A18199	PNG	F3-180	R150	1e-05	0.129269	0.870721	Q3
A18199	PNG	F3-182	R151	0.99998	1e-05	1e-05	Q1
A18199	PNG	F3-183	R152	0.99998	1e-05	1e-05	Q1
A17860	QLD	F3-185	R153	0.001874	0.65087	0.347256	Q2
A18598	QLD	F3-199	R154	1e-05	0.133424	0.866566	Q3
A18598	QLD	F3-200	R155	1e-05	0.077107	0.922883	Q3
A18598	QLD	F3-203	R156	1e-05	0.101729	0.898261	Q3
A18598	QLD	F3-205	R157	1e-05	0.077404	0.922586	Q3
A18199	PNG	F3-207	R158	0.99998	1e-05	1e-05	Q1
A18314	QLD	F3-21	R159	1e-05	0.16963	0.83036	Q3
S14339	QLD	F1-26	R16	0.282686	0.717304	1e-05	Q2
A18199	PNG	F3-210	R160	0.99998	1e-05	1e-05	Q1
A18314	QLD	F3-22	R161	1e-05	0.172933	0.827057	Q3
A18314	QLD	F3-23	R162	1e-05	0.048022	0.951968	Q3
A18598	QLD	F3-230	R163	0.007852	0.098457	0.893691	Q3
A18598	QLD	F3-232	R164	1e-05	0.047566	0.952424	Q3
A18598	QLD	F3-234	R165	1e-05	0.083943	0.916047	Q3
A18598	QLD	F3-235	R166	1e-05	0.10313	0.89686	Q3
A18598	QLD	F3-243	R167	1e-05	0.05249	0.9475	Q3
A18597	QLD	F3-247	R168	1e-05	0.024417	0.975573	Q3
A18597	QLD	F3-248	R169	1e-05	0.021471	0.978519	Q3
S14339	QLD	F1-27	R17	0.309066	0.663999	0.026935	Q2
A18596	QLD	F3-249	R170	1e-05	1e-05	0.99998	Q3
A17861	QLD	F3-25	R171	1e-05	0.807157	0.192833	Q2
A18596	QLD	F3-251	R172	1e-05	1e-05	0.99998	Q3
A18597	QLD	F3-252	R173	1e-05	1e-05	0.99998	Q3
A18596	QLD	F3-253	R174	1e-05	1e-05	0.99998	Q3
A18596	QLD	F3-254	R175	1e-05	1e-05	0.99998	Q3
A18596	QLD	F3-257	R176	1e-05	1e-05	0.99998	Q3
A17861	QLD	F3-26	R177	0.013345	0.878403	0.108252	Q2
A17861	QLD	F3-28	R178	1e-05	0.903526	0.096464	Q2
A18597	QLD	F3-3	R179	1e-05	0.940872	0.059118	Q2
S14339	QLD	F1-28	R18	0.284105	0.715885	1e-05	Q2
A17861	QLD	F3-30	R180	1e-05	0.854055	0.145935	Q2
A18597	QLD	F3-5	R181	1.5e-05	1e-05	0.999975	Q3
A17861	QLD	F3-37	R182	1e-05	0.833086	0.166904	Q2
A17861	QLD	F3-39	R183	1e-05	0.865742	0.134248	Q2
A18314	QLD	F3-4	R184	1e-05	0.203483	0.796507	Q3
A17861	QLD	F3-40	R185	1e-05	0.894924	0.105066	Q2
A18197	PNG	F3-93	R186	0.99998	1e-05	1e-05	Q1
A18199	PNG	F3-59	R187	1e-05	0.770674	0.229316	Q2
A18314	QLD	F3-6	R188	1e-05	0.099459	0.900531	Q3
A18199	PNG	F3-61	R189	0.99998	1e-05	1e-05	Q1
S14339	QLD	F1-29	R19	0.293531	0.706459	1e-05	Q2
A18197	PNG	F3-64	R190	0.99998	1e-05	1e-05	Q1
A18197	PNG	F3-67	R191	0.99998	1e-05	1e-05	Q1
A18597	QLD	F3-7	R192	1e-05	0.102737	0.897253	Q3
A17860	QLD	F3-70	R193	0.017743	0.719828	0.262429	Q2
A18597	QLD	F3-78	R194	1e-05	1e-05	0.99998	Q3
A18314	QLD	F3-8	R195	1e-05	0.136879	0.863111	Q3
A18197	PNG	F3-94	R196	0.99998	1e-05	1e-05	Q1
S11947	QLD	F1-3	R20	1e-05	0.930675	0.069315	Q2
S14339	QLD	F1-31	R21	0.28579	0.7142	1e-05	Q2
S14339	QLD	F1-33	R22	0.39338	0.528068	0.078552	Q2
S14339	QLD	F1-35	R23	0.279047	0.720501	0.000452	Q2
S14339	QLD	F1-36	R24	0.29229	0.7077	1e-05	Q2
S11947	QLD	F1-4	R25	1e-05	0.834062	0.165928	Q2
S16120	PNG	F1-41	R26	0.99998	1e-05	1e-05	Q1
S16120	PNG	F1-42	R27	0.99998	1e-05	1e-05	Q1
S16120	PNG	F1-43	R28	0.99998	1e-05	1e-05	Q1
S16120	PNG	F1-44	R29	0.024189	0.975801	1e-05	Q2
S16120	PNG	F1-45	R30	0.998888	0.001102	1e-05	Q1
S16120	PNG	F1-46	R31	0.99998	1e-05	1e-05	Q1
S16120	PNG	F1-47	R32	0.99998	1e-05	1e-05	Q1
S16120	PNG	F1-48	R33	0.99998	1e-05	1e-05	Q1
S11947	QLD	F1-5	R34	1e-05	0.807147	0.192843	Q2
S16121	PNG	F1-50	R35	0.99998	1e-05	1e-05	Q1
S16121	PNG	F1-51	R36	0.99998	1e-05	1e-05	Q1
S16121	PNG	F1-53	R37	0.99998	1e-05	1e-05	Q1
S16121	PNG	F1-54	R38	0.99998	1e-05	1e-05	Q1
S16121	PNG	F1-55	R39	0.99998	1e-05	1e-05	Q1
S16121	PNG	F1-56	R40	0.99998	1e-05	1e-05	Q1
S16121	PNG	F1-57	R41	0.99998	1e-05	1e-05	Q1
A17861	QLD	F3-43	R417	1e-05	0.833048	0.166942	Q2
S16121	PNG	F1-58	R42	0.99998	1e-05	1e-05	Q1
S16121	PNG	F1-59	R43	0.99998	1e-05	1e-05	Q1
S11947	QLD	F1-6	R44	1e-05	0.820879	0.179111	Q2
S16121	PNG	F1-60	R45	0.736204	0.156781	0.107015	Q1
S16122	PNG	F1-61	R46	0.99998	1e-05	1e-05	Q1
S16122	PNG	F1-62	R47	0.99998	1e-05	1e-05	Q1
S16122	PNG	F1-63	R48	0.99998	1e-05	1e-05	Q1
S16122	PNG	F1-64	R49	0.99998	1e-05	1e-05	Q1
S16122	PNG	F1-65	R50	0.99998	1e-05	1e-05	Q1
S16122	PNG	F1-66	R51	0.99998	1e-05	1e-05	Q1
S16122	PNG	F1-67	R52	0.99998	1e-05	1e-05	Q1
S16122	PNG	F1-68	R53	0.999979	1.1e-05	1e-05	Q1
S16122	PNG	F1-69	R54	0.99998	1e-05	1e-05	Q1
S11947	QLD	F1-7	R55	0.63223	0.252781	0.114989	Q1
S16122	PNG	F1-70	R56	1e-05	1e-05	0.99998	Q3
B10	QLD	F1-71	R57	0.650586	0.349283	0.000131	Q1
B10	QLD	F1-72	R58	1e-05	1e-05	0.99998	Q3
B10	QLD	F1-73	R59	1e-05	1e-05	0.99998	Q3
B10	QLD	F1-74	R60	1e-05	1e-05	0.99998	Q3
B10	QLD	F1-75	R61	1e-05	0.005471	0.994519	Q3
B10	QLD	F1-76	R62	1e-05	0.018932	0.981058	Q3
B10	QLD	F1-77	R63	1e-05	1e-05	0.99998	Q3
B10	QLD	F1-78	R64	1e-05	0.007795	0.992195	Q3
B10	QLD	F1-79	R65	1e-05	1e-05	0.99998	Q3
S11947	QLD	F1-8	R66	1e-05	0.907788	0.092202	Q2
B10	QLD	F1-80	R67	1e-05	1e-05	0.99998	Q3
S14211	QLD	F1-9	R68	0.030888	0.969102	1e-05	Q2
A18599	QLD	F2-102	R69	1e-05	0.935611	0.064379	Q2
A18599	QLD	F2-110	R70	1e-05	0.898741	0.101249	Q2
A18599	QLD	F2-119	R71	1e-05	0.924675	0.075315	Q2
A18599	QLD	F2-120	R72	1e-05	0.99998	1e-05	Q2
A18599	QLD	F2-121	R73	1e-05	0.948562	0.051428	Q2
A18599	QLD	F2-123	R74	1e-05	0.954143	0.045847	Q2
A18599	QLD	F2-124	R75	1e-05	0.918165	0.081825	Q2
A18599	QLD	F2-126	R76	1e-05	0.939169	0.060821	Q2
A18750	QLD	F2-132	R77	1e-05	0.983948	0.016042	Q2
A18750	QLD	F2-133	R78	1e-05	0.86935	0.13064	Q2
A18750	QLD	F2-136	R79	1e-05	0.99565	0.00434	Q2
A18750	QLD	F2-138	R80	1e-05	0.938273	0.061717	Q2
A18750	QLD	F2-140	R81	1e-05	0.997715	0.002275	Q2
A18750	QLD	F2-141	R82	1e-05	0.922553	0.077437	Q2
A18750	QLD	F2-142	R83	1e-05	0.956592	0.043398	Q2
A18750	QLD	F2-144	R84	1e-05	0.99998	1e-05	Q2
A18750	QLD	F2-145	R85	1e-05	0.99998	1e-05	Q2
A18750	QLD	F2-147	R86	1e-05	0.96949	0.0305	Q2
A18750	QLD	F2-148	R87	1e-05	0.948614	0.051376	Q2
A18750	QLD	F2-149	R88	1e-05	0.941627	0.058363	Q2
A18772	QLD	F2-150	R89	1e-05	0.959179	0.040811	Q2
A18772	QLD	F2-153	R90	1e-05	0.93652	0.06347	Q2
A18772	QLD	F2-155	R91	1e-05	0.897707	0.102283	Q2
A18772	QLD	F2-157	R92	1e-05	0.914395	0.085595	Q2
A18772	QLD	F2-158	R93	1e-05	0.953424	0.046566	Q2
A18772	QLD	F2-159	R94	1e-05	0.960132	0.039858	Q2
A18772	QLD	F2-161	R95	1e-05	0.893537	0.106453	Q2
A18772	QLD	F2-162	R96	1e-05	0.928796	0.071194	Q2
A18773	QLD	F2-164	R97	1e-05	0.122473	0.877517	Q3
A18773	QLD	F2-165	R98	1e-05	0.094194	0.905796	Q3
A18773	QLD	F2-166	R99	1e-05	0.99998	1e-05	Q2

## Sheet: S3
Supplementary Table S3. Families with a relatively close genetic distance.
ID	Family	Provenance number	Area
R45	F1-60	S16121	PNG
R26	F1-41	S16120	PNG
R37	F1-53	S16121	PNG
R30	F1-45	S16120	PNG
R27	F1-42	S16120	PNG
R28	F1-43	S16120	PNG
R32	F1-47	S16120	PNG
R31	F1-46	S16120	PNG
R33	F1-48	S16120	PNG
R46	F1-61	S16122	PNG
R50	F1-65	S16122	PNG
R54	F1-69	S16122	PNG
R152	F3-183	A18199	PNG
R189	F3-61	A18199	PNG
R160	F3-210	A18199	PNG
R35	F1-50	S16121	PNG
R158	F3-207	A18199	PNG
R36	F1-51	S16121	PNG
R122	F3-102	A17854	IDN
R124	F3-108	A17854	IDN
R125	F3-116	A17854	IDN
R126	F3-118	A17854	IDN
R117	F2-198	A20659	PNG
R52	F1-67	S16122	PNG
R144	F3-161	A18749	QLD
R53	F1-68	S16122	PNG
R113	F2-193	A20659	PNG
R111	F2-191	A20659	PNG
R148	F3-177	A18199	PNG
R112	F2-192	A20659	PNG
R147	F3-175	A18199	PNG
R47	F1-62	S16122	PNG
R51	F1-66	S16122	PNG
R48	F1-63	S16122	PNG
R49	F1-64	S16122	PNG
R145	F3-162	A18749	QLD
R40	F1-56	S16121	PNG
R41	F1-57	S16121	PNG
R42	F1-58	S16121	PNG
R128	F3-125	A18197	PNG
R186	F3-93	A18197	PNG
R196	F3-94	A18197	PNG
R190	F3-64	A18197	PNG
R191	F3-67	A18197	PNG
R151	F3-182	A18199	PNG
R43	F1-59	S16121	PNG
R114	F2-194	A20659	PNG
R38	F1-54	S16121	PNG
R39	F1-55	S16121	PNG
R115	F2-195	A20659	PNG
R116	F2-196	A20659	PNG
